# Supplementary material for: First Principles Investigation of C, Cl2 and CO Co-Adsorption on ZrSiO4 Surfaces for Carbochlorination Reaction
Source: Materials (Basel). 2024 Mar 26;17(7):1500. doi: 10.3390/ma17071500 (PMC11012826; doi:10.3390/ma17071500)
Supplement: Supplementary file 1 [file materials-17-01500-s001.zip]

Archive with 1 entries (1 files):
- materials-2873091-supplementary.pdf
